# Supplementary material for: Detection and characterization of eravacycline heteroresistance in clinical bacterial isolates
Source: Front Microbiol. 2024 Mar 27;15:1332458. doi: 10.3389/fmicb.2024.1332458 (PMC11004243; doi:10.3389/fmicb.2024.1332458)
Supplement: Supplementary file 2 [file Table_2.xlsx]

## Sheet: Sheet1
	Table S2 Mutations identified in resistant cells when compared with their parental strains.
	Synonymous- and Non-synonymous mutations are marked as black and blue, respectivitely.
	HS11286 Locus_tag*	Annotation	Nucletide_variation	Prorotein_variation
	KPHS_10020	phage polarity suppression protein	G72A	p.Gly24Gly
	KPHS_10100	bacteriophage P4 DNA primase	T546C	p.Arg182Arg
	KPHS_11420	DNA-binding ATP-dependent protease La	C959A	p.Thr320Asn
	KPHS_12410	host nuclease inhibitor GamL	A225G	p.Thr75Thr
	KPHS_17150	hypothetical protein	T54C	p.Leu18Leu
	KPHS_17150	hypothetical protein	C68A	p.Ala23Asp
	KPHS_17150	hypothetical protein	T81C	p.Ser27Ser
	KPHS_17150	hypothetical protein	G90A	p.Glu30Glu
	KPHS_17150	hypothetical protein	G94A	p.Gly32Arg
	KPHS_17150	hypothetical protein	G99T	p.Leu33Leu
	KPHS_17150	hypothetical protein	T117A	p.Ser39Ser
	KPHS_17150	hypothetical protein	A120G	p.Glu40Glu
	KPHS_17150	hypothetical protein	A150C	p.Arg50Ser
	KPHS_17150	hypothetical protein	C152G	p.Thr51Ser
	KPHS_17150	hypothetical protein	C156T	p.His52His
	KPHS_17150	hypothetical protein	A161G	p.Tyr54Cys
	KPHS_17150	hypothetical protein	C168G	p.Arg56Arg
	KPHS_17150	hypothetical protein	C186T	p.Ser62Ser
	KPHS_17150	hypothetical protein	G188A	p.X63X *
	KPHS_17160	putative DinI-like damage-inducible protein	C6A	p.Arg2Arg
	KPHS_17200	terminase, ATPase subunit	C705G	p.Gly235Gly
	KPHS_17220	minor capsid protein H1 and H2, major capsid protein N*	G6A	p.Lys2Lys
	KPHS_17220	minor capsid protein H1 and H2, major capsid protein N*	A297G	p.Glu99Glu
	KPHS_17220	minor capsid protein H1 and H2, major capsid protein N*	A303G	p.Lys101Lys
	KPHS_17220	minor capsid protein H1 and H2, major capsid protein N*	A309G	p.Glu103Glu
	KPHS_17220	minor capsid protein H1 and H2, major capsid protein N*	C324T	p.Asp108Asp
	KPHS_17220	minor capsid protein H1 and H2, major capsid protein N*	G327A	p.Thr109Thr
	KPHS_17220	minor capsid protein H1 and H2, major capsid protein N*	G342A	p.Ala114Ala
	KPHS_17220	minor capsid protein H1 and H2, major capsid protein N*	G345A	p.Lys115Lys
	KPHS_17220	minor capsid protein H1 and H2, major capsid protein N*	G348T	p.Leu116Leu
	KPHS_17220	minor capsid protein H1 and H2, major capsid protein N*	G363A	p.Lys121Lys
	KPHS_17220	minor capsid protein H1 and H2, major capsid protein N*	T366C	p.Phe122Phe
	KPHS_17220	minor capsid protein H1 and H2, major capsid protein N*	T384C	p.Arg128Arg
	KPHS_17220	minor capsid protein H1 and H2, major capsid protein N*	C984T	p.Asp328Asp
	KPHS_17230	terminase, endonuclease subunit	A162G	p.Lys54Lys
	KPHS_17230	terminase, endonuclease subunit	A171C	p.Ile57Ile
	KPHS_17270	lysozyme	C14T	p.Thr5Ile
	KPHS_17270	lysozyme	A21G	p.Lys7Lys
	KPHS_17270	lysozyme	G30T	p.Leu10Leu
	KPHS_17270	lysozyme	A33C	p.Val11Val
	KPHS_17270	lysozyme	G48T	p.Ala16Ala
	KPHS_17270	lysozyme	T51C	p.Ile17Ile
	KPHS_17270	lysozyme	C60G	p.Thr20Thr
	KPHS_17270	lysozyme	G66C	p.Pro22Pro
	KPHS_17270	lysozyme	C69T	p.Gly23Gly
	KPHS_17270	lysozyme	T72C	p.Phe24Phe
	KPHS_17270	lysozyme	A78G	p.Gln26Gln
	KPHS_17270	lysozyme	T81C	p.Leu27Leu
	KPHS_17270	lysozyme	T84C	p.His28His
	KPHS_17270	lysozyme	A90C	p.Ser30Ser
	KPHS_17270	lysozyme	A91G	p.Met31Val
	KPHS_17270	lysozyme	G93T	p.Met31Ile
	KPHS_17270	lysozyme	A96G	p.Glu32Glu
	KPHS_17270	lysozyme	T100C	p.Leu34Leu
	KPHS_17270	lysozyme	G102A	p.Leu34Leu
	KPHS_17270	lysozyme	G105A	p.Lys35Lys
	KPHS_17280	hypothetical protein	A102C	p.Thr34Thr
	KPHS_17280	hypothetical protein	C105A	p.Ala35Ala
	KPHS_17280	hypothetical protein	A115G	p.Ile39Val
	KPHS_17280	hypothetical protein	A117C	p.Ile39Ile
	KPHS_17280	hypothetical protein	T308C	p.Val103Ala
	KPHS_17280	hypothetical protein	C329T	p.Ala110Val
	KPHS_17280	hypothetical protein	A355G	p.Ile119Val
	KPHS_17280	hypothetical protein	A358G	p.Ile120Val
	KPHS_17280	hypothetical protein	G367C	p.Glu123Gln
	KPHS_17290	LysB family phage lysis regulatory protein	A7C	p.Lys3Gln
	KPHS_17290	LysB family phage lysis regulatory protein	A8G	p.Lys3Arg
	KPHS_17290	LysB family phage lysis regulatory protein	G9C	p.Lys3Asn
	KPHS_17290	LysB family phage lysis regulatory protein	T108C	p.Asp36Asp
	KPHS_17290	LysB family phage lysis regulatory protein	G322A	p.Val108Ile
	KPHS_17350	baseplate assembly protein V	T39C	p.Thr13Thr
	KPHS_17350	baseplate assembly protein V	A69G	p.Glu23Glu
	KPHS_17350	baseplate assembly protein V	T546C	p.Ser182Ser
	KPHS_17350	baseplate assembly protein V	G555A	p.Thr185Thr
	KPHS_17350	baseplate assembly protein V	A558G	p.Thr186Thr
	KPHS_17350	baseplate assembly protein V	A563G	p.Asp188Gly
	KPHS_17350	baseplate assembly protein V	C564T	p.Asp188Asp
	KPHS_17350	baseplate assembly protein V	T568A	p.Phe190Ile
	KPHS_17360	baseplate assembly protein W	G38A	p.Arg13Lys
	KPHS_17360	baseplate assembly protein W	A39G	p.Arg13Arg
	KPHS_17360	baseplate assembly protein W	T42C	p.Ala14Ala
	KPHS_17430	phage tail sheath protein	C477T	p.Ala159Ala
	KPHS_17430	phage tail sheath protein	T483C	p.Gly161Gly
	KPHS_17430	phage tail sheath protein	A497C	p.Glu166Ala
	KPHS_17430	phage tail sheath protein	A501G	p.Glu167Glu
	KPHS_17430	phage tail sheath protein	T507C	p.Ile169Ile
	KPHS_17430	phage tail sheath protein	G508A	p.Ala170Thr
	KPHS_17430	phage tail sheath protein	C510T	p.Ala170Ala
	KPHS_17430	phage tail sheath protein	A519C	p.Glu173Asp
	KPHS_17430	phage tail sheath protein	T522C	p.Asn174Asn
	KPHS_17430	phage tail sheath protein	T528C	p.Ser176Ser
	KPHS_17430	phage tail sheath protein	A534T	p.Arg178Arg
	KPHS_17430	phage tail sheath protein	G540A	p.Gly180Gly
	KPHS_17430	phage tail sheath protein	C544A	p.Leu182Met
	KPHS_17430	phage tail sheath protein	G546T	p.Leu182Leu
	KPHS_17430	phage tail sheath protein	T558C	p.Asp186Asp
	KPHS_17430	phage tail sheath protein	C564A	p.Ile188Ile
	KPHS_17450	phage tail protein E	A17T	p.Glu6Val
	KPHS_17480	phage tail tape measure protein, family	T729C	p.Asp243Asp
	KPHS_17480	phage tail tape measure protein, family	C730G	p.Leu244Val
	KPHS_17480	phage tail tape measure protein, family	T732G	p.Leu244Leu
	KPHS_17480	phage tail tape measure protein, family	T741G	p.Arg247Arg
	KPHS_17480	phage tail tape measure protein, family	T746A	p.Phe249Tyr
	KPHS_17480	phage tail tape measure protein, family	T750C	p.Tyr250Tyr
	KPHS_17480	phage tail tape measure protein, family	A759T	p.Val253Val
	KPHS_17480	phage tail tape measure protein, family	C765T	p.Pro255Pro
	KPHS_17480	phage tail tape measure protein, family	G768C	p.Gly256Gly
	KPHS_17480	phage tail tape measure protein, family	C786T	p.Phe262Phe
	KPHS_17480	phage tail tape measure protein, family	G787T	p.Ala263Ser
	KPHS_17480	phage tail tape measure protein, family	T792A	p.Asn264Lys
	KPHS_17480	phage tail tape measure protein, family	A799G	p.Ser267Gly
	KPHS_17480	phage tail tape measure protein, family	G800C	p.Ser267Thr
	KPHS_17480	phage tail tape measure protein, family	T804G	p.Ala268Ala
	KPHS_17480	phage tail tape measure protein, family	A823C	p.Lys275Gln
	KPHS_17480	phage tail tape measure protein, family	G825A	p.Lys275Lys
	KPHS_17480	phage tail tape measure protein, family	T837C	p.Ala279Ala
	KPHS_17480	phage tail tape measure protein, family	C846A	p.Thr282Thr
	KPHS_17480	phage tail tape measure protein, family	G851C	p.Ser284Thr
	KPHS_17480	phage tail tape measure protein, family	T852G	p.Ser284Arg
	KPHS_17480	phage tail tape measure protein, family	G1539T	p.Ala513Ala
	KPHS_17480	phage tail tape measure protein, family	A2337G	p.Arg779Arg
	KPHS_17480	phage tail tape measure protein, family	C2340T	p.Arg780Arg
	KPHS_17480	phage tail tape measure protein, family	A2341T	p.Met781Leu
	KPHS_17480	phage tail tape measure protein, family	G2343A	p.Met781Ile
	KPHS_17480	phage tail tape measure protein, family	A2345T	p.Lys782Met
	KPHS_17480	phage tail tape measure protein, family	C2355A	p.Ala785Ala
	KPHS_17480	phage tail tape measure protein, family	T2364C	p.Asn788Asn
	KPHS_17480	phage tail tape measure protein, family	T2370C	p.Ser790Ser
	KPHS_17480	phage tail tape measure protein, family	C2385T	p.Tyr795Tyr
	KPHS_17490	putative bacteriophage tail protein	C12T	p.Val4Val
	KPHS_17490	putative bacteriophage tail protein	C18T	p.Gly6Gly
	KPHS_17490	putative bacteriophage tail protein	A21G	p.Leu7Leu
	KPHS_17490	putative bacteriophage tail protein	T45G	p.Val15Val
	KPHS_23090	putative lipoprotein	A192C	p.Gly64Gly
	KPHS_23090	putative lipoprotein	G201C	p.Gly67Gly
	KPHS_23090	putative lipoprotein	G216A	p.Val72Val
	KPHS_32720	S-type pyocin domain-containing protein	C447T	p.Asn149Asn
	KPHS_32730	type VI secretion system tip protein VgrG	C2363T	p.Pro788Leu
	KPHS_35700	capsule assembly Wzi family protein	C663G	p.Ser221Ser
	KPHS_35700	capsule assembly Wzi family protein	C654T	p.Tyr218Tyr
	KPHS_35700	capsule assembly Wzi family protein	C642G	p.Gly214Gly
	KPHS_35700	capsule assembly Wzi family protein	C639G	p.Val213Val
	KPHS_35700	capsule assembly Wzi family protein	G630A	p.Leu210Leu
	KPHS_35700	capsule assembly Wzi family protein	A609G	p.Ala203Ala
	KPHS_35700	capsule assembly Wzi family protein	A600C	p.Ala200Ala
	KPHS_35700	capsule assembly Wzi family protein	C597A	p.Arg199Arg
	KPHS_35700	capsule assembly Wzi family protein	G588A	p.Leu196Leu
	KPHS_35700	capsule assembly Wzi family protein	T582C	p.Gly194Gly
	KPHS_35700	capsule assembly Wzi family protein	G573A	p.Pro191Pro
	KPHS_35700	capsule assembly Wzi family protein	G570T	p.Arg190Arg
	KPHS_35700	capsule assembly Wzi family protein	C564G	p.Ala188Ala
	KPHS_35700	capsule assembly Wzi family protein	C547T	p.Leu183Leu
	KPHS_35700	capsule assembly Wzi family protein	C534G	p.Gly178Gly
	KPHS_35700	capsule assembly Wzi family protein	T513A	p.Val171Val
	KPHS_35700	capsule assembly Wzi family protein	T507C	p.Gly169Gly
	KPHS_35700	capsule assembly Wzi family protein	T501C	p.Ser167Ser
	KPHS_35700	capsule assembly Wzi family protein	G480A	p.Lys160Lys
	KPHS_35700	capsule assembly Wzi family protein	T471C	p.Gly157Gly
	KPHS_35700	capsule assembly Wzi family protein	C468T	p.Tyr156Tyr
	KPHS_35700	capsule assembly Wzi family protein	A465C	p.Ala155Ala
	KPHS_35700	capsule assembly Wzi family protein	C453T	p.Asn151Asn
	KPHS_35700	capsule assembly Wzi family protein	C450T	p.Phe150Phe
	KPHS_35700	capsule assembly Wzi family protein	C441A	p.Gly147Gly
	KPHS_35700	capsule assembly Wzi family protein	T432C	p.Ile144Ile
	KPHS_35700	capsule assembly Wzi family protein	G423A	p.Gly141Gly
	KPHS_35700	capsule assembly Wzi family protein	A420G	p.Gly140Gly
	KPHS_35700	capsule assembly Wzi family protein	C408T	p.Gly136Gly
	KPHS_35700	capsule assembly Wzi family protein	G402C	p.Leu134Leu
	KPHS_35710	hypothetical protein	A27T	p.Ile9Ile
	KPHS_35710	hypothetical protein	C32T	p.Thr11Ile
	KPHS_35710	hypothetical protein	C35T	p.Ala12Val
	KPHS_35710	hypothetical protein	G40C	p.Glu14Gln
	KPHS_35710	hypothetical protein	C49G	p.Leu17Val
	KPHS_35710	hypothetical protein	C51T	p.Leu17Leu
	KPHS_35710	hypothetical protein	C59A	p.Ala20Glu
	KPHS_35710	hypothetical protein	G68A	p.Gly23Asp
	KPHS_35710	hypothetical protein	C69T	p.Gly23Gly
	KPHS_36340	acetyltransferase	A546G	p.Leu182Leu
	KPHS_p200040	plasmid F resolvase-like protein	C453A	p.Arg151Arg
	KPHS_p200040	plasmid F resolvase-like protein	G450A	p.Lys150Lys
	KPHS_p200040	plasmid F resolvase-like protein	C433T	p.Leu145Leu
	KPHS_p200040	plasmid F resolvase-like protein	G432T	p.Pro144Pro
	KPHS_p200040	plasmid F resolvase-like protein	T429A	p.Ile143Ile
	KPHS_p200040	plasmid F resolvase-like protein	C420G	p.Thr140Thr
	KPHS_p300830	hypothetical protein	C107A	p.Pro36Gln
	KPHS_p300830	hypothetical protein	A101T	p.Asn34Ile
	KPHS_p300830	hypothetical protein	C96A	p.Gly32Gly
	KPHS_p300830	hypothetical protein	G94T	p.Gly32Cys
	KPHS_p300830	hypothetical protein	T86G	p.Leu29Trp
	* A representative locus ID for each gene from Klebsiella pneumoniae subsp. pneumoniae HS11286 complete genome sequence (NC_016845) is given.
	* X: X represents the unknown amino acid.
